# Supplementary material for: IDN2 and Its Paralogs Form a Complex Required for RNA–Directed DNA Methylation
Source: PLoS Genet. 2012 May 3;8(5):e1002693. doi: 10.1371/journal.pgen.1002693 (PMC3342958; doi:10.1371/journal.pgen.1002693)
Supplement: Table S1 — List of all identified peptides from mass-spectrometric analysis. All listed peptides are significant matches (p<0.05) and considered unambiguous. 1) Numbers of matches for each peptide. 2) Unique peptides are labelled with “U”. Numbers of total and unique peptide matches for corresponding proteins are shown in parentheses. (XLS) [file pgen.1002693.s013.xls]

## Sheet: Sheet1
Tables S1. List of all identified peptides from mass-spectrometric analysis.
1. Total IDN2-Myc purified proteins in WT
IDN2:
Peptide sequences	1Counts (118)	2Unique (118)
LLESER	1	U
MYLNLK	1	U
GQLNVMK	2	U
ASHLALVK	2	U
ELNAIQER	2	U
DSDWHPFK	1	U
GIVVNIPTTK	3	U
LGLYGWIAR	3	U
EWNTNIGVK	3	U
LRDEYILR	5	U
EKASHLALVK	1	U
DSDWHPFKR	2	U
EWNTNIGVKR	1	U
LSEDLEQNASK	2	U
KQELLVQNLR	4	U
HMASDGDAEVVK	1	U
TIAELTEEEAR	3	U
QAIELEVEQLK	3	U
YITTELWNFK	2	U
ADLGDGPYNAVTK	4	U
SEELNQLMEEK	1	U
NSSLELAAMEQQK	2	U
ALLEINEYNPSGR	2	U
MKLSEDLEQNASK	3	U
KDGPKLGLYGWIAR	3	U
SEELNQLMEEKEK	2	U
EVEVIDDRDEKLR	1	U
AVEVLQLWEHYLK	5	U
DLLQHASGVGNSNSDK	1	U
ADDYNGNNIIGENLR	3	U
ELKADLGDGPYNAVTK	2	U
DLLQHASGVGNSNSDKR	7	U
ADDYNGNNIIGENLRK	5	U
MGELVTKPFVDAMQQK	7	U
YLQQDLADSASEAEPSSK	3	U
QRDQKQAIELEVEQLK	1	U
EAQLADLDKFNQTLILR	7	U
TNDELQEAHKELVNIMK	2	U
YLQQDLADSASEAEPSSKR	3	U
HMASDGDAEVVKEVDIIFK	5	U
LENEDREVEVIDDRDEK	1	U
SEELNQLMEEKEKNQQK	1	U
NSSLELAAMEQQKADEEVKK	2	U
TIAELTEEEARKQELLVQNLR	1	U
DLGEKEAQLADLDKFNQTLILR	2	U
IDP1:
Peptide sequences	1Counts (68)	2Unique (53)
ILLLEK	1
SLQLASR	2
GKLQVMK	1
TAMSLQR	1
LSNELDR	1	U
MQQMSLR	2
MRDLESR	1
ILYDKEK	1
KADESVLR	1
LSNELDRK	1	U
NPSWQPFK	1
HEALTELDR	2	U
QSNDEIQAAR	1
ELYAHATGVSK	1	U
NLHQAFADETK	1	U
EVITFISNDIK	3	U
EWGKEVHNAVK	1
YTTPELWNFK	3	U
QTLEMEIQELK	2
NLHQAFADETKK	2	U
YKELYAHATGVSK	1	U
HLGDDDDEAVQKK	3	U
KNLHQAFADETKK	1	U
TALVEMNEYNASGR	3	U
QLEKHEALTELDR	1	U
YTTPELWNFKEGR	2	U
FNGDWSGFAGATELEK	1	U
LIAGLTGLLGAETDIGVK	4	U
ADDFESQGPIGEYLSK	3	U
AKQLEKHEALTELDR	1	U
LIAGLTGLLGAETDIGVKR	3	U
NTVLEELSDMIAMTNEDLNK	3	U
HEGTGDGAEEVVDEDDEQLKK	4	U
EVHNAVKTALVEMNEYNASGR	2	U
EADDKELLLDSAYWLQTLSK	3	U
FNGDWSGFAGATELEKEFETQGSSK	3	U
NPSWQPFKHEGTGDGAEEVVDEDDEQLKK	1	U
IDP2:
Peptide sequences	1Counts (34)	2Unique (19)
ILLLEK	1
SLQLASR	2
GKLQVMK	1
TAMSLQR	1
MQQMSLR	2
MRDLESR	1
ILYDKEK	1
LRNELDR	1	U
KADESVLR	1
NPSWQPFK	1
QSNDEIQAAR	1
EVITFISTDIK	2	U
YPTSELWNFK	1	U
EWGKEVHNAVK	1
QTLEMEIQELK	2
NLHQAFAEETKK	1	U
HLGDDDDEAVQTK	1	U
TVSDILQNNVQDR	2	U
AALVEMNEYNASGR	1	U
QLEKHEALTELER	1	U
MIAGLTGLLGAESDIGVK	3	U
ADDFQSQGPIGEYLSK	3	U
FDSDWSGFAAATELEK	1	U
MIAGLTGLLGAESDIGVKR	2	U
2. The ~80 KDa band from IDN2-Myc purified proteins in WT
IDP1:
Peptide sequences	1Counts (135)	2Unique (88)
ILLLEK	1
SLQLASR	4
TAMSLQR	5
LSNELDR	3	U
KEWTER	2
TVSDISQK	2	U
MQQMSLR	5
MRDLESR	2
ILYDKEK	2
KADESVLR	4
VQYSYNR	3	U
LLRDGTYK	1	U
LSNELDRK	1	U
NPSWQPFK	2
KMQQMSLR	2
HEALTELDR	2	U
QSNDEIQAAR	5
ELYAHATGVSK	2	U
NLHQAFADETK	4	U
EVITFISNDIK	3	U
EWGKEVHNAVK	1
YTTPELWNFK	4	U
HEALTELDRQK	1	U
HLGDDDDEAVQK	2	U
QTLEMEIQELK	5
MKEMNDELDDK	1
NLHQAFADETKK	2	U
ERQSNDEIQAAR	3
YKELYAHATGVSK	4	U
HLGDDDDEAVQKK	4	U
KNLHQAFADETKK	2	U
QTLEMEIQELKGK	1
TALVEMNEYNASGR	8	U
QLEKHEALTELDR	3	U
MGELDEKPFLDVCK	1
YTTPELWNFKEGR	1	U
FNGDWSGFAGATELEK	2	U
ADDFESQGPIGEYLSK	4	U
AKQLEKHEALTELDR	3	U
KATLKEVITFISNDIK	1	U
KLIAGLTGLLGAETDIGVK	1	U
KAELEGLESMNSVLMTK	1	U
LIAGLTGLLGAETDIGVKR	3	U
KKLIAGLTGLLGAETDIGVK	1	U
KLIAGLTGLLGAETDIGVKR	2	U
QLDTKQTLEMEIQELKGK	1
HEGTGDGAEEVVDEDDEQLKK	3	U
EVHNAVKTALVEMNEYNASGR	4	U
EADDKELLLDSAYWLQTLSK	1	U
FNGDWSGFAGATELEKEFETQGSSK	3	U
FNGDWSGFAGATELEKEFETQGSSKK	2	U
EMNDELDDKKAELEGLESMNSVLMTK	1	U
NTVLEELSDMIAMTNEDLNKVQYSYNR	3	U
NPSWQPFKHEGTGDGAEEVVDEDDEQLKK	1	U
IDP2:
Peptide sequences	1Counts (59)	2Unique (12)
ILLLEK	1
SLQLASR	4
TAMSLQR	5
KEWTER	2
MQQMSLR	5
TPYHLLR	1	U
MRDLESR	2
ILYDKEK	2
KADESVLR	4
LRNELDR	1	U
NPSWQPFK	2
KMQQMSLR	2
HEALTELER	1	U
QSNDEIQAAR	5
YPTSELWNFK	1	U
EWGKEVHNAVK	1
QTLEMEIQELK	5
MKEMNDELDDK	1
ERQSNDEIQAAR	3
YKELHAHATGVSK	1	U
HLGDDDDEAVQTK	1	U
TVSDILQNNVQDR	1	U
QTLEMEIQELKGK	1
QLEKHEALTELER	1	U
MGELDEKPFLDVCK	1
MIAGLTGLLGAESDIGVK	1	U
ADDFQSQGPIGEYLSK	1	U
FDSDWSGFAAATELEK	1	U
QLDTKQTLEMEIQELKGK	1
EGTGDGAEEVVDEDDEQLKK	1	U
IDN2:
Peptide sequences	1Counts (33)	2Unique (33)
ASHLALVK	1	U
AYTVDGHGK	1	U
ELNAIQER	1	U
DSDWHPFK	1	U
GIVVNIPTTK	2	U
LRDEYILR	1	U
LSEDLEQNASK	1	U
KQELLVQNLR	2	U
TIAELTEEEAR	2	U
QAIELEVEQLK	1	U
YITTELWNFK	2	U
ADLGDGPYNAVTK	2	U
SEELNQLMEEK	1	U
ALLEINEYNPSGR	1	U
MKLSEDLEQNASK	1	U
SEELNQLMEEKEK	1	U
AVEVLQLWEHYLK	1	U
ADDYNGNNIIGENLR	2	U
DLLQHASGVGNSNSDKR	1	U
MGELVTKPFVDAMQQK	2	U
YLQQDLADSASEAEPSSK	1	U
EAQLADLDKFNQTLILR	1	U
TNDELQEAHKELVNIMK	1	U
HMASDGDAEVVKEVDIIFK	1	U
NSSLELAAMEQQKADEEVKK	1	U
DLGEKEAQLADLDKFNQTLILR	1	U
3. The ~80 KDa band from IDN2-Myc purified proteins in ros1idn2
IDP1:
Peptide sequences	1Counts (76)	2Unique (46)
ILLLEK	1
SLQLASR	3
ADESVLR	2
TAMSLQR	3
LSNELDR	4	U
MQQMSLR	3
LVEEHQR	1
KADESVLR	2
VQYSYNR	2	U
QKEDALNK	1
LSNELDRK	1	U
NPSWQPFK	1
QKLDEDKR	1
HEALTELDR	6	U
EMNDELDDK	1
QSNDEIQAAR	3
ELYAHATGVSK	1	U
NLHQAFADETK	2	U
EVITFISNDIK	2	U
HEALTELDRQK	1	U
HLGDDDDEAVQK	3	U
QTLEMEIQELK	3
MKEMNDELDDK	2
NLHQAFADETKK	2	U
ERQSNDEIQAAR	2
YKELYAHATGVSK	1	U
HLGDDDDEAVQKK	3	U
QTLEMEIQELKGK	1
TALVEMNEYNASGR	5	U
QLEKHEALTELDR	2	U
FNGDWSGFAGATELEK	2	U
ADDFESQGPIGEYLSK	4	U
HEGTGDGAEEVVDEDDEQLK	1	U
HEGTGDGAEEVVDEDDEQLKK	1	U
EVHNAVKTALVEMNEYNASGR	3	U
IDP2:
Peptide sequences	1Counts (37)	2Unique (7)
ILLLEK	1
SLQLASR	3
ADESVLR	2
TAMSLQR	3
MQQMSLR	3
LVEEHQR	1
KADESVLR	2
QKEDALNK	1
NPSWQPFK	1
QKLDEDKR	1
HEALTELER	1	U
EMNDELDDK	1
QSNDEIQAAR	3
QTLEMEIQELK	3
MKEMNDELDDK	2
ERQSNDEIQAAR	2
HLGDDDDEAVQTK	1	U
TVSDILQNNVQDR	1	U
QTLEMEIQELKGK	1
ADDFQSQGPIGEYLSK	4	U
4. The ~80 KDa band from IDN2E600Q-Myc purified proteins in ros1idn2
IDP1:
Peptide sequences	1Counts (26)	2Unique (20)
ILLLEK	1
TVSDISQK	1	U
MQQMSLR	1
VQYSYNR	1	U
NPSWQPFK	1
HEALTELDR	2	U
EMNDELDDK	1
ELYAHATGVSK	2	U
EVITFISNDIK	2	U
HEALTELDRQK	1	U
HLGDDDDEAVQK	1	U
QTLEMEIQELK	1
NLHQAFADETKK	1	U
YKELYAHATGVSK	1	U
QTLEMEIQELKGK	1
TALVEMNEYNASGR	3	U
QLEKHEALTELDR	1	U
FNGDWSGFAGATELEK	1	U
ADDFESQGPIGEYLSK	1	U
HEGTGDGAEEVVDEDDEQLKK	1	U
EVHNAVKTALVEMNEYNASGR	1	U
IDP2:
Peptide sequences	1Counts (10)	2Unique (4)
ILLLEK	1
MQQMSLR	1
TPYHLLR	1	U
NPSWQPFK	1
HEALTELER	1	U
EMNDELDDK	1
QTLEMEIQELK	1
HLGDDDDEAVQTK	1	U
QTLEMEIQELKGK	1
ADDFQSQGPIGEYLSK	1	U
5. The ~80 KDa band from IDN2W616A-Myc purified proteins in ros1idn2
IDP1:
Peptide sequences	1Counts (25)	2Unique (19)
ILLLEK	2
LSNELDR	1	U
LVEEHQR	1
KADESVLR	1
NPSWQPFK	1
HEALTELDR	5	U
EVITFISNDIK	2	U
QTLEMEIQELK	1
HLGDDDDEAVQKK	4	U
TALVEMNEYNASGR	1	U
FNGDWSGFAGATELEK	1	U
ADDFESQGPIGEYLSK	2	U
HEGTGDGAEEVVDEDDEQLKK	1	U
EVHNAVKTALVEMNEYNASGR	1	U
EADDKELLLDSAYWLQTLSK	1	U
IDP2:
Peptide sequences	1Counts (10)	2Unique (4)
ILLLEK	2
LVEEHQR	1
KADESVLR	1
NPSWQPFK	1
QTLEMEIQELK	1
TVSDILQNNVQDR	1	U
ADDFQSQGPIGEYLSK	2	U
MIAGLTGLLGAESDIGVK	1	U
6. Total IDP1-Flag purified proteins in WT
IDP1:
Peptide sequences	1Counts (269)	2Unique (189)
ILLLEK	1
VLDEKK	2
SLQLASR	3
LDEDKR	4
EVHNAVK	5
TAMSLQR	6
LSNELDR	6	U
MQQMSLR	7
VQYSYNR	3	U
LLRDGTYK	3	U
LSNELDRK	1	U
NPSWQPFK	5
KMQQMSLR	1
HEALTELDR	6	U
EKLSNELDR	1	U
EMNDELDDK	2
QSNDEIQAAR	6
ELYAHATGVSK	2	U
EMNDELDDKK	4
NLHQAFADETK	4	U
EVITFISNDIK	7	U
EWGKEVHNAVK	1
YTTPELWNFK	6	U
HLGDDDDEAVQK	6	U
QTLEMEIQELK	8
MKEMNDELDDK	8
NLHQAFADETKK	5	U
KNLHQAFADETK	2	U
ERQSNDEIQAAR	6
YKELYAHATGVSK	3	U
HLGDDDDEAVQKK	12	U
MKEMNDELDDKK	3
KNLHQAFADETKK	1	U
QTLEMEIQELKGK	3
TALVEMNEYNASGR	17	U
KSDAMNKSLQLASR	1
QLEKHEALTELDR	4	U
MGELDEKPFLDVCK	4
HLGDDDDEAVQKKMK	1	U
FNGDWSGFAGATELEK	11	U
LIAGLTGLLGAETDIGVK	6	U
AELEGLESMNSVLMTK	1	U
ADDFESQGPIGEYLSK	10	U
ELLLDSAYWLQTLSK	2	U
AKQLEKHEALTELDR	1	U
KLIAGLTGLLGAETDIGVK	1	U
KAELEGLESMNSVLMTK	3	U
LIAGLTGLLGAETDIGVKR	3	U
KLIAGLTGLLGAETDIGVKR	1	U
HEGTGDGAEEVVDEDDEQLK	4	U
NTVLEELSDMIAMTNEDLNK	14	U
HEGTGDGAEEVVDEDDEQLKK	11	U
EVHNAVKTALVEMNEYNASGR	7	U
EADDKELLLDSAYWLQTLSK	4	U
FKPIEVNAFWVEQDSIVGVIAK	2	U
SISDEEAEISESEIEDYSETPYR	2	U
FNGDWSGFAGATELEKEFETQGSSK	6	U
EMNDELDDKKAELEGLESMNSVLMTK	6	U
NPSWQPFKHEGTGDGAEEVVDEDDEQLK	1	U
NTVLEELSDMIAMTNEDLNKVQYSYNR	1	U
NPSWQPFKHEGTGDGAEEVVDEDDEQLKK	2	U
IDP2:
Peptide sequences	1Counts (90)	2Unique (10)
ILLLEK	1
VLDEKK	2
SLQLASR	3
LDEDKR	4
EVHNAVK	5
TAMSLQR	6
MQQMSLR	7
NPSWQPFK	5
KMQQMSLR	1
EMNDELDDK	2
QSNDEIQAAR	6
EMNDELDDKK	4
EWGKEVHNAVK	1
QTLEMEIQELK	8
MKEMNDELDDK	8
ERQSNDEIQAAR	6
HIQRILYDKEK	2	U
MKEMNDELDDKK	3
QTLEMEIQELKGK	3
KSDAMNKSLQLASR	1
MGELDEKPFLDVCK	4
ADDFQSQGPIGEYLSK	8	U
IDN2:
Peptide sequences	1Counts (5)	2Unique (5)
ELNAIQER	1	U
REVHNGTER	1	U
HMASDGDAEVVK	1	U
TIAELTEEEAR	1	U
ALLEINEYNPSGR	1	U
