# Supplementary material for: IDN2 and Its Paralogs Form a Complex Required for RNA–Directed DNA Methylation
Source: PLoS Genet. 2012 May 3;8(5):e1002693. doi: 10.1371/journal.pgen.1002693 (PMC3342958; doi:10.1371/journal.pgen.1002693)
Supplement: Table S4 — List of DNA and RNA oligonucleotides used in this study. (XLS) [file pgen.1002693.s016.xls]

## Sheet: Sheet1
Table S4. List of DNA and RNA oligonucleotides used in this study.
Primers for Bisulfite sequencing
AtSN1-Bi-F	GTTGTATAAGTTTAGTTTTAATTTTAYGGATYAGTATTAATTT	Bisulfite sequencing of AtSN1 (Xie et al., 2004)[10]
AtSN1-Bi-R	CAATATACRATCCAAAAAACARTTATTAAAATAATATCTTAA
MEA-ISR-Bi-F	AAAGTGGTTGTAGTTTATGAAAGGTTTTAT	Bisulfite sequencing of MEA-ISR (Cao and Jacobsen, 2002)[58]
MEA-ISR-Bi-R	CTTAAAAAATTTTCAACTCATTTTTTTTAAAAAA
solo LTR-Bi-F2	ttttgattgttataaaagattaaattaagaaataag	Bisulfite sequencing of solo LTR
solo LTR-Bi-R2	tatcttcaaaaaaaataaaactatatatctcaattat
Primers for IDN2, IDP1, and IDP2 constructs in yeast-two-hybrid
IDN2-CDS-EcoRI-F	CGGAATTCATGGGAAGCACTGTGATTTTAAGCT	PGADT7-IDN2-CDS and
IDN2-CDS-BamHI-R	CGGGATCCCTAAGCCATTCCACGCTTGC	pGBKT7-IDN2-CDS constructs
IDP1-CDS-EcoRI-F	CGGAATTCATGAGCATTTCTGATGAAGAGG	PGADT7-IDP1-CDS and
IDP1-CDS-BamHI-R	CGGGATCCTCAGGTTCTTTTGCGTTTCAGAA	pGBKT7-IDP1-CDS constructs
IDP2-CDS-EcoRI-F	CGGAATTCATGGACATTTCTGATGAAGAGTC	PGADT7-IDP2-CDS and
IDP2-CDS-BamHI-R	CGGGATCCTCAGGTTCTTTTGCGTTTCAGAT	pGBKT7-IDP2-CDS constructs
IDN2-CDS-EcoRI-F	CGGAATTCATGGGAAGCACTGTGATTTTAAGCT	pGBKT7-IDN2-P1, ZnF+XS+Coiled-coil
IDN2-1543-BamHI-R	CGCGGATCCCTAGAGCTCTCCCATTCTCTTAACAC
IDN2-CDS-EcoRI-F	CGGAATTCATGGGAAGCACTGTGATTTTAAGCT	pGBKT7-IDN2-P2, ZnF+XS
IDN2-733-BamHI-R	CGCGGATCCCTACGTCTTCCTCAAGTTTTCTCCA
IDN2-355-EcoRI-F	CCGGAATTCATTCAAGATTGTGATCATGACGAG	pGBKT7-IDN2-P3, XS+Coiled-coil+XH
IDN2-CDS-BamHI-R	CGGGATCCCTAAGCCATTCCACGCTTGC
IDN2-733-EcoRI-F	CCGGAATTCAACTTGAGGAAGACGGGTGATC	pGBKT7-IDN2-P4, Coiled-coil+XH
IDN2-CDS-BamHI-R	CGGGATCCCTAAGCCATTCCACGCTTGC
IDN2-1543-EcoRI-F	CCGGAATTCATGGGAGAGCTCGTGACGAAAC	pGBKT7-IDN2-P5, XH
IDN2-CDS-BamHI-R	CGGGATCCCTAAGCCATTCCACGCTTGC
IDN2-733-EcoRI-F	CCGGAATTCAACTTGAGGAAGACGGGTGATC	pGBKT7-IDN2P6, Coiled-coil
IDN2-1543-BamHI-R	CGCGGATCCCTAGAGCTCTCCCATTCTCTTAACAC
Primers for the IDN2-6xMYC and IDP1-3xFlag transgene constructs
IDN2-promoter-BamHI-F	TTGGATCCATCATTTTCTTCGGTCTTATAAC	pCambia1300-IDN2-6xMYC
IDN2-XbaI-R	ATATCTAGAAGCCATTCCACGCTTGCGTTTC
IDP1-promoter-EcoRI-F	cggaattcATTCGATTCACAGTAGAAAATATTCCGTT	pCambia1305-IDP1-3xFlag
IDP1-SalI-R	gcgtcgacGGTTCTTTTGCGTTTCAGAATTTTTATGT
Primers for site-directed mutagenesis
IDN2-1800E-Q-F	cAG ATA AAC GAG TAT AAC CCG AGT GG	IDN2E600 to Q point mutagenesis
IDN2-1800E-Q-R	CAA CAA AGC TTT CGT GAC CGC ATT GT
IDN2-1848W-A-F	gcG AAC TTC AAA GCA GAT AAG AAG GCT AC	IDN2W616 to A point mutagenesis
IDN2-1848W-A-R	TAG CTC TGT TGT AAT ATA CCT TCC ACT C
Primers for IDN2, IDP1, and IDP2 bacterial expression constructs
IDN2-CDS-NdeI-F	AGCCATATGGGAAGCACTGTGATTTTAAGC	pET28a-IDN2-CDS construct
IDN2-CDS-EcoRI-R	TCGAATTCTCATAAGCCATTCCACGCTTGCGTTTC
IDP1-CDS-BamHI-F	CGGGATCCATGAGCATTTCTGATGAAGAGG	pET28a-IDP1-CDS construct
IDP1-CDS-EcoRI-R	GGAATTCGGTTCTTTTGCGTTTCAGAAT
IDP2-CDS-BamHI-F	CGGGATCCATGGACATTTCTGATGAAGAGT	pET28a-IDP2-CDS construct
IDP2-CDS-EcoRI-R	GGAATTCGGTTCTTTTGCGTTTCAGATT
IDN2-CDS-NdeI-F	AGCCATATGGGAAGCACTGTGATTTTAAGC	pET30a-IDN2-a, XS+Coiled-coil
IDN2-ac-EcoRI-R	tcgaattcttaCTTAACACCGATATTTGTGTTC
IDN2-bc-NdeI-F	AGCCATATGTATAACGGTAATAATATTATTGG	pET28a-IDN2P2-b, Coiled-coil+XH
IDN2-CDS-EcoRI-R	TCGAATTCTCATAAGCCATTCCACGCTTGCGTTTC
IDN2-bc-NdeI-F	AGCCATATGTATAACGGTAATAATATTATTGG	pET30a-IDN2P3-c, Coiled-coil
IDN2-ac-EcoRI-R	tcgaattcttaCTTAACACCGATATTTGTGTTC
Primers for confirmation of the idp1 and idp2 mutants
idp1-LP	ATGCGACATGCGTGAATCTCT	Genotyping of idp1
idp1-RP	GTACGGGTGGTTTCCCTTAAT
idp2-LP	CCCTACAGTTAGCCTCACGTG	Genotyping of idp2
idp2-RP	GCTGCTTTTACTGCGTTATGC
IDP1-RT-PCR-F	CGGAATTCATGAGCATTTCTGATGAAGAGG	RT-PCR of IDP1
IDP1-RT-PCR-R	CGGGATCCTCAGGTTCTTTTGCGTTTCAGAA
IDP2-RT-PCR-F	AGGTAAAGCAGGTACGATGGA	RT-PCR of IDP2
IDP2-RT-PCR-R	CGGGATCCTCAGGTTCTTTTGCGTTTCAGAT
Primers for PCR based methylation, RT-PCR and probe amplification
AtSN1-F	ACTTAATTAGCACTCAAATTAAACAAAATAAGT	HaeIII digestion and PCR (Hamilton et al., 2002)[18]
AtSN1-R	TTTAAACATAAGAAGAAGTTCCTTTTTCATCTAC
IGN5B-F	TCCCGAGAAGAGTAGAACAAATGCTAAAA	HaeIII digestion and PCR (Wierzbicki et al. 2008)[19]
IGN5B-R	CTGAGGTATTCCATAGCCCCTGATCC
Solo LTR-F	ATAAAACTCGAAACAAGAGTTTTCTTATTGCTTTC	HaeIII digestion and PCR (Wierzbicki et al. 2008)[19]
Solo LTR-R	TAATGGTATTATTTTGATCAGTGTTATAAACCGGA
AtGP1-F	ACAGTGCCACAGTTGAGCAG	probe amplification (He et al., 2009)[57]
AtGP1-R	CAGAAAAATACTCGGTGCCAAT
AtSN1 A-F	ACCAACGTGCTGTTGGCCCAGTGGTAAATC	RT-PCR of AtSN1 A (Herr et al., 2005)[11]
AtSN1 A-R	AAAATAAGTGGTGGTTGTACAAGC
Solo LTR-F	AACTAACGTCATTACATACACATCTTG	RT-PCR of Solo LTR A (Wierzbicki et al. 2008)[19]
Solo LTR-R	AATTAGGATCTTGTTTGCCAGCTA
AtMU1-F	GTGGATATACCAAAAACACAA	probe amplification (He et al., 2009)[19]
AtMU1-R	CTTAGCCTTCTTTTCAATCTCA
ROS1-F	GTTGAAGAAAGACGAGAAGG	RT-PCR of ROS1
ROS1-R	TATTATTTTGCTGTGGCTTG
TUB4-F	GCGATTCTCCGTTACAGCTTG	RT-PCR of TUB4
TUB4-R	CAAAGACGAAGTTATCAGGACGG
ACT7-F	AGCCACTTGTCTGTGACAATGG	RT-PCR of ACT7
ACT7-R	CGTAGATTGGCACAGTGTGAGAC
DNA oligos for small RNA probes
AtSN1 siRNA probe	ACCAACGTGTTGTTGGCCCAGTGGTAAATCTCTCAGATAGAGG	AtSN1 siRNA probe (Zilberman et al., 2003)[27]
siRNA1003 probe	ATGCCAAGTTTGGCCTCACGGTCT	siRNA1003 probe (Xie et al., 2004)[10]
siRNA02 probe	GTTGACCAGTCCGCCAGCCGAT	siRNA02 probe (Xie et al., 2004)[10]
ta-siRNA255 probe	TACGCTATGTTGGACTTAGAA	ta-siRNA255 probe (Allen et al., 2005)[59]
microRNA171 probe	GATATTGGCGCGGCTCAATCA	microRNA171 probe ((Llave et al. 2002)[60]
DNA and RNA oligos for EMSA
RD29A-DNA-F	ACGCTTCATACGTGTCCCTTTATCTCTCTCAGTCT	DNA from RD29A promoter sequence
RD29A-DNA-R	AGACTGAGAGAGATAAAGGGACACGTATGAAGCGT	with RD29A-DNA-F, form dsDNA with blunt ends
Rd29A-5’overhangDNA-R	AGAGACTGAGAGAGATAAAGGGACACGTATGAAGC	with RD29A-DNA-F, from dsDNA with 5'overhanging ends
RD29A-RNA-F	ACGCUUCAUACGUGUCCCUUUAUCUCUCUCAGUCU	RNA from RD29A promoter sequence
RD29A-RNA-R	AGACUGAGAGAGAUAAAGGGACACGUAUGAAGCGU	with RD29A-RNA-F, form dsRNA with blunt ends
Rd29A-5’overhangRNA-R	AGAGACUGAGAGAGAUAAAGGGACACGUAUGAAGC	with RD29A-RNA-F, from dsRNA with 5'overhanging ends
